# Supplementary material for: An IoT Sensing Platform and Serious Game for Remote Martial Arts Training
Source: Sensors (Basel). 2023 Aug 31;23(17):7565. doi: 10.3390/s23177565 (PMC10490566; doi:10.3390/s23177565)
Supplement: Supplementary file 1 [file sensors-23-07565-s001.zip]

Archive with 1 entries (1 files):
- sensors-2536037-supplementary.mp4
